# Supplementary material for: Age and Maturation Matter in Youth Elite Soccer, but Depending on Competitive Level and Gender
Source: Int J Environ Res Public Health. 2023 Jan 21;20(3):2015. doi: 10.3390/ijerph20032015 (PMC9915155; doi:10.3390/ijerph20032015)
Supplement: Supplementary file 1 [file ijerph-20-02015-s001.zip]

Archive with 4 entries (4 files):
- Excel Control of Maturity Status (Female).xlsx
- __MACOSX/._Excel Control of Maturity Status (Female).xlsx
- Excel Control of Maturity Status (Male).xlsx
- __MACOSX/._Excel Control of Maturity Status (Male).xlsx
